# Supplementary material for: Ferritin Heavy Chain Binds Peroxiredoxin 6 and Inhibits Cell Proliferation and Migration
Source: Int J Mol Sci. 2022 Oct 26;23(21):12987. doi: 10.3390/ijms232112987 (PMC9654362; doi:10.3390/ijms232112987)
Supplement: Supplementary file 1 [file ijms-23-12987-s001.zip]

Archive with 2 entries (2 files):
- ijms-1946872-supplementary.pdf
- Table_S3.xls
