# Supplementary material for: Ferritin Heavy Chain Binds Peroxiredoxin 6 and Inhibits Cell Proliferation and Migration
Source: Int J Mol Sci. 2022 Oct 26;23(21):12987. doi: 10.3390/ijms232112987 (PMC9654362; doi:10.3390/ijms232112987)
Supplement: Supplementary file 1 [file ijms-23-12987-s001.zip › Table_S3.xls]

## Sheet: enrichment.Reactome Pathway
#term ID	term description	observed gene count	background gene count	strength	false discovery rate	matching proteins in your network (IDs)	matching proteins in your network (labels)
HSA-156827	L13a-mediated translational silencing of Ceruloplasmin expression	6	108	1.67	1.6e-05	9606.ENSP00000222247,9606.ENSP00000225430,9606.ENSP00000230050,9606.ENSP00000251453,9606.ENSP00000259469,9606.ENSP00000481646	RPL18A,RPL19,RPS12,RPS16,RPL35,RPS10
HSA-156902	Peptide chain elongation	6	87	1.77	1.6e-05	9606.ENSP00000222247,9606.ENSP00000225430,9606.ENSP00000230050,9606.ENSP00000251453,9606.ENSP00000259469,9606.ENSP00000481646	RPL18A,RPL19,RPS12,RPS16,RPL35,RPS10
HSA-1799339	SRP-dependent cotranslational protein targeting to membrane	6	110	1.67	1.6e-05	9606.ENSP00000222247,9606.ENSP00000225430,9606.ENSP00000230050,9606.ENSP00000251453,9606.ENSP00000259469,9606.ENSP00000481646	RPL18A,RPL19,RPS12,RPS16,RPL35,RPS10
HSA-192823	Viral mRNA Translation	6	87	1.77	1.6e-05	9606.ENSP00000222247,9606.ENSP00000225430,9606.ENSP00000230050,9606.ENSP00000251453,9606.ENSP00000259469,9606.ENSP00000481646	RPL18A,RPL19,RPS12,RPS16,RPL35,RPS10
HSA-2408557	Selenocysteine synthesis	6	91	1.75	1.6e-05	9606.ENSP00000222247,9606.ENSP00000225430,9606.ENSP00000230050,9606.ENSP00000251453,9606.ENSP00000259469,9606.ENSP00000481646	RPL18A,RPL19,RPS12,RPS16,RPL35,RPS10
HSA-72689	Formation of a pool of free 40S subunits	6	99	1.71	1.6e-05	9606.ENSP00000222247,9606.ENSP00000225430,9606.ENSP00000230050,9606.ENSP00000251453,9606.ENSP00000259469,9606.ENSP00000481646	RPL18A,RPL19,RPS12,RPS16,RPL35,RPS10
HSA-72706	GTP hydrolysis and joining of the 60S ribosomal subunit	6	109	1.67	1.6e-05	9606.ENSP00000222247,9606.ENSP00000225430,9606.ENSP00000230050,9606.ENSP00000251453,9606.ENSP00000259469,9606.ENSP00000481646	RPL18A,RPL19,RPS12,RPS16,RPL35,RPS10
HSA-72764	Eukaryotic Translation Termination	6	91	1.75	1.6e-05	9606.ENSP00000222247,9606.ENSP00000225430,9606.ENSP00000230050,9606.ENSP00000251453,9606.ENSP00000259469,9606.ENSP00000481646	RPL18A,RPL19,RPS12,RPS16,RPL35,RPS10
HSA-9633012	Response of EIF2AK4 (GCN2) to amino acid deficiency	6	99	1.71	1.6e-05	9606.ENSP00000222247,9606.ENSP00000225430,9606.ENSP00000230050,9606.ENSP00000251453,9606.ENSP00000259469,9606.ENSP00000481646	RPL18A,RPL19,RPS12,RPS16,RPL35,RPS10
HSA-975956	Nonsense Mediated Decay (NMD) independent of the Exon Junction Complex (EJC)	6	93	1.74	1.6e-05	9606.ENSP00000222247,9606.ENSP00000225430,9606.ENSP00000230050,9606.ENSP00000251453,9606.ENSP00000259469,9606.ENSP00000481646	RPL18A,RPL19,RPS12,RPS16,RPL35,RPS10
HSA-975957	Nonsense Mediated Decay (NMD) enhanced by the Exon Junction Complex (EJC)	6	113	1.65	1.6e-05	9606.ENSP00000222247,9606.ENSP00000225430,9606.ENSP00000230050,9606.ENSP00000251453,9606.ENSP00000259469,9606.ENSP00000481646	RPL18A,RPL19,RPS12,RPS16,RPL35,RPS10
HSA-9010553	Regulation of expression of SLITs and ROBOs	6	167	1.49	3.55e-05	9606.ENSP00000222247,9606.ENSP00000225430,9606.ENSP00000230050,9606.ENSP00000251453,9606.ENSP00000259469,9606.ENSP00000481646	RPL18A,RPL19,RPS12,RPS16,RPL35,RPS10
HSA-6791226	Major pathway of rRNA processing in the nucleolus and cytosol	6	180	1.45	5.18e-05	9606.ENSP00000222247,9606.ENSP00000225430,9606.ENSP00000230050,9606.ENSP00000251453,9606.ENSP00000259469,9606.ENSP00000481646	RPL18A,RPL19,RPS12,RPS16,RPL35,RPS10
HSA-2262752	Cellular responses to stress	7	544	1.04	0.0015	9606.ENSP00000222247,9606.ENSP00000225430,9606.ENSP00000230050,9606.ENSP00000251453,9606.ENSP00000259469,9606.ENSP00000342026,9606.ENSP00000481646	RPL18A,RPL19,RPS12,RPS16,RPL35,PRDX6,RPS10
HSA-8953854	Metabolism of RNA	7	659	0.96	0.0048	9606.ENSP00000222247,9606.ENSP00000225430,9606.ENSP00000230050,9606.ENSP00000248553,9606.ENSP00000251453,9606.ENSP00000259469,9606.ENSP00000481646	RPL18A,RPL19,RPS12,HSPB1,RPS16,RPL35,RPS10
HSA-1266738	Developmental Biology	8	1087	0.8	0.0128	9606.ENSP00000222247,9606.ENSP00000225430,9606.ENSP00000230050,9606.ENSP00000251453,9606.ENSP00000259469,9606.ENSP00000263946,9606.ENSP00000377508,9606.ENSP00000481646	RPL18A,RPL19,RPS12,RPS16,RPL35,PKP1,JUP,RPS10
HSA-72695	Formation of the ternary complex, and subsequently, the 43S complex	3	49	1.72	0.0174	9606.ENSP00000230050,9606.ENSP00000251453,9606.ENSP00000481646	RPS12,RPS16,RPS10
HSA-72649	Translation initiation complex formation	3	55	1.67	0.0227	9606.ENSP00000230050,9606.ENSP00000251453,9606.ENSP00000481646	RPS12,RPS16,RPS10
HSA-72702	Ribosomal scanning and start codon recognition	3	55	1.67	0.0227	9606.ENSP00000230050,9606.ENSP00000251453,9606.ENSP00000481646	RPS12,RPS16,RPS10

## Sheet: enrichment.Cellular Component
#term ID	term description	observed gene count	background gene count	strength	false discovery rate	matching proteins in your network (IDs)	matching proteins in your network (labels)
GO:0022626	Cytosolic ribosome	6	97	1.72	4.21e-06	9606.ENSP00000222247,9606.ENSP00000225430,9606.ENSP00000230050,9606.ENSP00000251453,9606.ENSP00000259469,9606.ENSP00000481646	RPL18A,RPL19,RPS12,RPS16,RPL35,RPS10
GO:0005925	Focal adhesion	8	405	1.23	1.67e-05	9606.ENSP00000225430,9606.ENSP00000248553,9606.ENSP00000251453,9606.ENSP00000365569,9606.ENSP00000377508,9606.ENSP00000377710,9606.ENSP00000446007,9606.ENSP00000481646	RPL19,HSPB1,RPS16,FLOT1,JUP,FHL1,VIM,RPS10
GO:0044391	Ribosomal subunit	6	178	1.46	3.44e-05	9606.ENSP00000222247,9606.ENSP00000225430,9606.ENSP00000230050,9606.ENSP00000251453,9606.ENSP00000259469,9606.ENSP00000481646	RPL18A,RPL19,RPS12,RPS16,RPL35,RPS10
GO:0070161	Anchoring junction	9	820	0.97	8.17e-05	9606.ENSP00000225430,9606.ENSP00000248553,9606.ENSP00000251453,9606.ENSP00000263946,9606.ENSP00000365569,9606.ENSP00000377508,9606.ENSP00000377710,9606.ENSP00000446007,9606.ENSP00000481646	RPL19,HSPB1,RPS16,PKP1,FLOT1,JUP,FHL1,VIM,RPS10
GO:1990904	Ribonucleoprotein complex	8	677	1	0.00023	9606.ENSP00000222247,9606.ENSP00000225430,9606.ENSP00000230050,9606.ENSP00000251453,9606.ENSP00000259469,9606.ENSP00000263946,9606.ENSP00000446007,9606.ENSP00000481646	RPL18A,RPL19,RPS12,RPS16,RPL35,PKP1,VIM,RPS10
GO:0070062	Extracellular exosome	11	2099	0.65	0.0027	9606.ENSP00000248553,9606.ENSP00000251453,9606.ENSP00000273550,9606.ENSP00000313571,9606.ENSP00000342026,9606.ENSP00000365569,9606.ENSP00000370867,9606.ENSP00000377508,9606.ENSP00000430242,9606.ENSP00000446007,9606.ENSP00000475216	HSPB1,RPS16,FTH1,LGALS7B,PRDX6,FLOT1,TGM3,JUP,SBSN,VIM,KPRP
GO:0022627	Cytosolic small ribosomal subunit	3	39	1.82	0.0035	9606.ENSP00000230050,9606.ENSP00000251453,9606.ENSP00000481646	RPS12,RPS16,RPS10
GO:0022625	Cytosolic large ribosomal subunit	3	56	1.66	0.009	9606.ENSP00000222247,9606.ENSP00000225430,9606.ENSP00000259469	RPL18A,RPL19,RPL35
GO:0030054	Cell junction	10	2075	0.61	0.0107	9606.ENSP00000222247,9606.ENSP00000225430,9606.ENSP00000248553,9606.ENSP00000251453,9606.ENSP00000263946,9606.ENSP00000365569,9606.ENSP00000377508,9606.ENSP00000377710,9606.ENSP00000446007,9606.ENSP00000481646	RPL18A,RPL19,HSPB1,RPS16,PKP1,FLOT1,JUP,FHL1,VIM,RPS10
GO:0005737	Cytoplasm	22	11428	0.21	0.0131	9606.ENSP00000216780,9606.ENSP00000222247,9606.ENSP00000225430,9606.ENSP00000230050,9606.ENSP00000248553,9606.ENSP00000251453,9606.ENSP00000259469,9606.ENSP00000263946,9606.ENSP00000264059,9606.ENSP00000273550,9606.ENSP00000313571,9606.ENSP00000342026,9606.ENSP00000365569,9606.ENSP00000370867,9606.ENSP00000377508,9606.ENSP00000377710,9606.ENSP00000386394,9606.ENSP00000446007,9606.ENSP00000463027,…	PCK2,RPL18A,RPL19,RPS12,HSPB1,RPS16,RPL35,PKP1,EFHD1,FTH1,LGALS7B,PRDX6,FLOT1,TGM3,JUP,FHL1,NIF3L1,VIM,NCOA4,KPRP,RPS10,WASH2P
GO:0005844	Polysome	3	68	1.57	0.0131	9606.ENSP00000222247,9606.ENSP00000225430,9606.ENSP00000446007	RPL18A,RPL19,VIM
GO:0044754	Autolysosome	2	10	2.23	0.0131	9606.ENSP00000273550,9606.ENSP00000463027	FTH1,NCOA4
GO:0031982	Vesicle	13	3879	0.45	0.0153	9606.ENSP00000248553,9606.ENSP00000251453,9606.ENSP00000263946,9606.ENSP00000273550,9606.ENSP00000313571,9606.ENSP00000342026,9606.ENSP00000365569,9606.ENSP00000370867,9606.ENSP00000377508,9606.ENSP00000430242,9606.ENSP00000446007,9606.ENSP00000475216,9606.ENSP00000485442	HSPB1,RPS16,PKP1,FTH1,LGALS7B,PRDX6,FLOT1,TGM3,JUP,SBSN,VIM,KPRP,WASH2P
GO:0005776	Autophagosome	3	94	1.43	0.0251	9606.ENSP00000273550,9606.ENSP00000463027,9606.ENSP00000485442	FTH1,NCOA4,WASH2P
GO:0043226	Organelle	23	13515	0.16	0.0251	9606.ENSP00000216780,9606.ENSP00000222247,9606.ENSP00000225430,9606.ENSP00000230050,9606.ENSP00000248553,9606.ENSP00000251453,9606.ENSP00000259469,9606.ENSP00000263946,9606.ENSP00000264059,9606.ENSP00000273550,9606.ENSP00000313571,9606.ENSP00000342026,9606.ENSP00000365569,9606.ENSP00000370867,9606.ENSP00000377508,9606.ENSP00000377710,9606.ENSP00000386394,9606.ENSP00000430242,9606.ENSP00000446007,…	PCK2,RPL18A,RPL19,RPS12,HSPB1,RPS16,RPL35,PKP1,EFHD1,FTH1,LGALS7B,PRDX6,FLOT1,TGM3,JUP,FHL1,NIF3L1,SBSN,VIM,NCOA4,KPRP,RPS10,WASH2P
GO:0030057	Desmosome	2	25	1.83	0.0447	9606.ENSP00000263946,9606.ENSP00000377508	PKP1,JUP
GO:0032991	Protein-containing complex	14	5073	0.37	0.0447	9606.ENSP00000222247,9606.ENSP00000225430,9606.ENSP00000230050,9606.ENSP00000248553,9606.ENSP00000251453,9606.ENSP00000259469,9606.ENSP00000263946,9606.ENSP00000273550,9606.ENSP00000365569,9606.ENSP00000370867,9606.ENSP00000377508,9606.ENSP00000446007,9606.ENSP00000481646,9606.ENSP00000485442	RPL18A,RPL19,RPS12,HSPB1,RPS16,RPL35,PKP1,FTH1,FLOT1,TGM3,JUP,VIM,RPS10,WASH2P
GO:0043227	Membrane-bounded organelle	22	12427	0.18	0.0447	9606.ENSP00000216780,9606.ENSP00000225430,9606.ENSP00000230050,9606.ENSP00000248553,9606.ENSP00000251453,9606.ENSP00000259469,9606.ENSP00000263946,9606.ENSP00000264059,9606.ENSP00000273550,9606.ENSP00000313571,9606.ENSP00000342026,9606.ENSP00000365569,9606.ENSP00000370867,9606.ENSP00000377508,9606.ENSP00000377710,9606.ENSP00000386394,9606.ENSP00000430242,9606.ENSP00000446007,9606.ENSP00000463027,…	PCK2,RPL19,RPS12,HSPB1,RPS16,RPL35,PKP1,EFHD1,FTH1,LGALS7B,PRDX6,FLOT1,TGM3,JUP,FHL1,NIF3L1,SBSN,VIM,NCOA4,KPRP,RPS10,WASH2P

## Sheet: enrichment. Molecular Function
#term ID	term description	observed gene count	background gene count	strength	false discovery rate	matching proteins in your network (IDs)	matching proteins in your network (labels)
GO:0005198	Structural molecule activity	10	635	1.13	5.67e-06	9606.ENSP00000222247,9606.ENSP00000225430,9606.ENSP00000230050,9606.ENSP00000251453,9606.ENSP00000259469,9606.ENSP00000263946,9606.ENSP00000370867,9606.ENSP00000377508,9606.ENSP00000446007,9606.ENSP00000481646	RPL18A,RPL19,RPS12,RPS16,RPL35,PKP1,TGM3,JUP,VIM,RPS10
GO:0003735	Structural constituent of ribosome	6	159	1.51	7.64e-05	9606.ENSP00000222247,9606.ENSP00000225430,9606.ENSP00000230050,9606.ENSP00000251453,9606.ENSP00000259469,9606.ENSP00000481646	RPL18A,RPL19,RPS12,RPS16,RPL35,RPS10

## Sheet: enrichment. Biological Process
#term ID	term description	observed gene count	background gene count	strength	false discovery rate	matching proteins in your network (IDs)	matching proteins in your network (labels)
GO:0000184	Nuclear-transcribed mrna catabolic process, nonsense-mediated decay	6	119	1.63	2.83e-05	9606.ENSP00000222247,9606.ENSP00000225430,9606.ENSP00000230050,9606.ENSP00000251453,9606.ENSP00000259469,9606.ENSP00000481646	RPL18A,RPL19,RPS12,RPS16,RPL35,RPS10
GO:0006614	SRP-dependent cotranslational protein targeting to membrane	6	96	1.73	2.83e-05	9606.ENSP00000222247,9606.ENSP00000225430,9606.ENSP00000230050,9606.ENSP00000251453,9606.ENSP00000259469,9606.ENSP00000481646	RPL18A,RPL19,RPS12,RPS16,RPL35,RPS10
GO:0019083	Viral transcription	6	115	1.65	2.83e-05	9606.ENSP00000222247,9606.ENSP00000225430,9606.ENSP00000230050,9606.ENSP00000251453,9606.ENSP00000259469,9606.ENSP00000481646	RPL18A,RPL19,RPS12,RPS16,RPL35,RPS10
GO:0006413	Translational initiation	6	141	1.56	3.08e-05	9606.ENSP00000222247,9606.ENSP00000225430,9606.ENSP00000230050,9606.ENSP00000251453,9606.ENSP00000259469,9606.ENSP00000481646	RPL18A,RPL19,RPS12,RPS16,RPL35,RPS10
GO:0072657	Protein localization to membrane	8	495	1.14	9.94e-05	9606.ENSP00000222247,9606.ENSP00000225430,9606.ENSP00000230050,9606.ENSP00000251453,9606.ENSP00000259469,9606.ENSP00000365569,9606.ENSP00000377508,9606.ENSP00000481646	RPL18A,RPL19,RPS12,RPS16,RPL35,FLOT1,JUP,RPS10
GO:0006605	Protein targeting	7	356	1.22	0.00018	9606.ENSP00000222247,9606.ENSP00000225430,9606.ENSP00000230050,9606.ENSP00000251453,9606.ENSP00000259469,9606.ENSP00000463027,9606.ENSP00000481646	RPL18A,RPL19,RPS12,RPS16,RPL35,NCOA4,RPS10
GO:0051649	Establishment of localization in cell	13	2375	0.67	0.00049	9606.ENSP00000222247,9606.ENSP00000225430,9606.ENSP00000230050,9606.ENSP00000248553,9606.ENSP00000251453,9606.ENSP00000259469,9606.ENSP00000263946,9606.ENSP00000273550,9606.ENSP00000342026,9606.ENSP00000377508,9606.ENSP00000463027,9606.ENSP00000481646,9606.ENSP00000485442	RPL18A,RPL19,RPS12,HSPB1,RPS16,RPL35,PKP1,FTH1,PRDX6,JUP,NCOA4,RPS10,WASH2P
GO:0072594	Establishment of protein localization to organelle	7	433	1.14	0.00051	9606.ENSP00000222247,9606.ENSP00000225430,9606.ENSP00000230050,9606.ENSP00000251453,9606.ENSP00000259469,9606.ENSP00000463027,9606.ENSP00000481646	RPL18A,RPL19,RPS12,RPS16,RPL35,NCOA4,RPS10
GO:0051641	Cellular localization	14	2967	0.6	0.00067	9606.ENSP00000222247,9606.ENSP00000225430,9606.ENSP00000230050,9606.ENSP00000248553,9606.ENSP00000251453,9606.ENSP00000259469,9606.ENSP00000263946,9606.ENSP00000273550,9606.ENSP00000342026,9606.ENSP00000365569,9606.ENSP00000377508,9606.ENSP00000463027,9606.ENSP00000481646,9606.ENSP00000485442	RPL18A,RPL19,RPS12,HSPB1,RPS16,RPL35,PKP1,FTH1,PRDX6,FLOT1,JUP,NCOA4,RPS10,WASH2P
GO:0016032	Viral process	8	776	0.94	0.0016	9606.ENSP00000222247,9606.ENSP00000225430,9606.ENSP00000230050,9606.ENSP00000248553,9606.ENSP00000251453,9606.ENSP00000259469,9606.ENSP00000446007,9606.ENSP00000481646	RPL18A,RPL19,RPS12,HSPB1,RPS16,RPL35,VIM,RPS10
GO:0034613	Cellular protein localization	10	1610	0.72	0.0043	9606.ENSP00000222247,9606.ENSP00000225430,9606.ENSP00000230050,9606.ENSP00000248553,9606.ENSP00000251453,9606.ENSP00000259469,9606.ENSP00000365569,9606.ENSP00000377508,9606.ENSP00000463027,9606.ENSP00000481646	RPL18A,RPL19,RPS12,HSPB1,RPS16,RPL35,FLOT1,JUP,NCOA4,RPS10
GO:0008104	Protein localization	11	2139	0.64	0.0061	9606.ENSP00000222247,9606.ENSP00000225430,9606.ENSP00000230050,9606.ENSP00000248553,9606.ENSP00000251453,9606.ENSP00000259469,9606.ENSP00000365569,9606.ENSP00000377508,9606.ENSP00000463027,9606.ENSP00000481646,9606.ENSP00000485442	RPL18A,RPL19,RPS12,HSPB1,RPS16,RPL35,FLOT1,JUP,NCOA4,RPS10,WASH2P
GO:0006886	Intracellular protein transport	8	999	0.83	0.0066	9606.ENSP00000222247,9606.ENSP00000225430,9606.ENSP00000230050,9606.ENSP00000248553,9606.ENSP00000251453,9606.ENSP00000259469,9606.ENSP00000463027,9606.ENSP00000481646	RPL18A,RPL19,RPS12,HSPB1,RPS16,RPL35,NCOA4,RPS10
GO:0071705	Nitrogen compound transport	10	1823	0.67	0.0094	9606.ENSP00000222247,9606.ENSP00000225430,9606.ENSP00000230050,9606.ENSP00000248553,9606.ENSP00000251453,9606.ENSP00000259469,9606.ENSP00000365569,9606.ENSP00000463027,9606.ENSP00000481646,9606.ENSP00000485442	RPL18A,RPL19,RPS12,HSPB1,RPS16,RPL35,FLOT1,NCOA4,RPS10,WASH2P
GO:0015031	Protein transport	9	1486	0.71	0.0124	9606.ENSP00000222247,9606.ENSP00000225430,9606.ENSP00000230050,9606.ENSP00000248553,9606.ENSP00000251453,9606.ENSP00000259469,9606.ENSP00000463027,9606.ENSP00000481646,9606.ENSP00000485442	RPL18A,RPL19,RPS12,HSPB1,RPS16,RPL35,NCOA4,RPS10,WASH2P
GO:0046907	Intracellular transport	9	1520	0.7	0.0143	9606.ENSP00000222247,9606.ENSP00000225430,9606.ENSP00000230050,9606.ENSP00000248553,9606.ENSP00000251453,9606.ENSP00000259469,9606.ENSP00000463027,9606.ENSP00000481646,9606.ENSP00000485442	RPL18A,RPL19,RPS12,HSPB1,RPS16,RPL35,NCOA4,RPS10,WASH2P
GO:0006810	Transport	14	4353	0.44	0.0306	9606.ENSP00000222247,9606.ENSP00000225430,9606.ENSP00000230050,9606.ENSP00000248553,9606.ENSP00000251453,9606.ENSP00000259469,9606.ENSP00000263946,9606.ENSP00000273550,9606.ENSP00000342026,9606.ENSP00000365569,9606.ENSP00000377508,9606.ENSP00000463027,9606.ENSP00000481646,9606.ENSP00000485442	RPL18A,RPL19,RPS12,HSPB1,RPS16,RPL35,PKP1,FTH1,PRDX6,FLOT1,JUP,NCOA4,RPS10,WASH2P
GO:0071702	Organic substance transport	10	2173	0.59	0.0334	9606.ENSP00000222247,9606.ENSP00000225430,9606.ENSP00000230050,9606.ENSP00000248553,9606.ENSP00000251453,9606.ENSP00000259469,9606.ENSP00000365569,9606.ENSP00000463027,9606.ENSP00000481646,9606.ENSP00000485442	RPL18A,RPL19,RPS12,HSPB1,RPS16,RPL35,FLOT1,NCOA4,RPS10,WASH2P
